# Supplementary material for: A psychoacoustic application for the adjustment of electrical hearing thresholds in cochlear implant patients
Source: PLoS One. 2019 Oct 11;14(10):e0223625. doi: 10.1371/journal.pone.0223625 (PMC6788687; doi:10.1371/journal.pone.0223625)
Supplement: S1 Table — (XLS) [file pone.0223625.s001.xls]

## Sheet: Auswertung
Subject ID	Implant use [months]	Age [years]	FMS* [%]	OLSA test run	(P1) OLSA with T_established	(P2) OLSA with T_auto-precT	(P3) OLSA with T_auto-precT-10	overall duration [minutes]	duration per electrode [seconds]	established T-levels [cu]																						T-levels determined with auto-precT [cu]
										el 1	el 2	el 3	el 4	el 5	el 6	el 7	el 8	el 9	el 10	el 11	el 12	el 13	el 14	el 15	el 16	el 17	el 18	el 19	el 20	el 21	el 22	el 1	el 2	el 3	el 4	el 5	el 6	el 7	el 8	el 9	el 10	el 11	el 12	el 13	el 14	el 15	el 16	el 17	el 18
S01	14	56	70	13.1	4.9	2.65	5.7	32.93	90	143	145	142	141	139	140	137	137	141	136	131	132	133	133	133	133	131	133	131	131	132	129	134	130	137	143	143	142	142	142	144	134	137	136	130	127	132	129	124	124
S02	14	63	70	7.8	2.8	3	4.8	39.45	108	154	154	154	155	155	156	156	156	156	152	148	144	138	132	130	128	126	124	122	120	120	118	151	154	157	157	157	160	151	154	151	145	148	139	142	128	128	139	124	124
S03	48	51	70	1.8	2.2	0.9	0.1	40.8	111	98	97	97	99	98	101	104	105	106	111	113	114	116	115	115	113	113	113	113	113	110	112	113	112	102	100	97	96	102	102	102	102	102	106	106	102	112	109	111	113
S04	7	51	100	3.9	-0.6	-1.3	-1	55 (break > 5min)	n.e.**	132	123	115	115	114	105	100	112	108	101	108	106	100	98	101	95	94	96	92	99	96	100	120	122	124	112	122	108	97	118	115	107	103	104	101	104	103	97	100	104
S05	38	62	60	2.7	1	0.3	1.7	45.34	124	electrode deactivated	150	145	140	142	147	148	147	145	141	134	130	130	131	130	124	122	121	121	119	119	127	electrode deactivated	160	154	154	145	148	143	146	142	136	137	127	133	120	124	118	114	114
S06	12	53	60	11.1	7.2	7.6	10	39.52	108	112	103	91	102	112	116	111	124	125	127	120	125	121	119	123	117	101	93	78	79	85	92	95.2916	88.2916	79.2916	92.2916	86.2916	94.2916	92.2916	101.292	93.2916	103.292	96.2916	110.292	102.292	97.2916	88.2916	86.2916	80.2916	77.2916
S07	54	58	70	5.1	2.1	1.6	2.9	45.57	124	140	134	128	127	126	128	124	124	129	134	133	133	131	131	131	128	125	124	121	119	116	117	145	142	131	136	128	125	121	132	127	124	134	129	123	130	130	124	115	120
S08	21	61	100	3.5	0.8	0.4	0	41.03	112	147	150	151	152	151	150	149	148	146	141	139	136	134	131	125	124	122	124	123	123	122	121	151	154	154	160	157	154	154	160	157	151	146	151	148	145	142	137	137	133
S09	33	37	80	15.1	2.5	0.6	0.3	34.1	93	118	115	122	125	121	114	107	105	106	101	98	94	93	88	87	91	95	94	96	99	103	98	129	126	137	140	134	133	130	123	117	118	113	117	116	114	108	112	108	110
S10	31	69	90	1.3	0.8	-0.2	0.6	33.04	90	181	156	106	111	137	147	150	144	151	151	159	156	160	157	147	143	139	142	142	148	149	150	192	155	103	106	145	154	154	155	157	151	163	160	166	160	154	156	148	148
S11	14	56	85	4	2.6	4.2	3	56 (break > 5min)	n.e.**	120	122	127	127	126	123	122	117	113	106	107	103	101	99	100	100	102	101	99	100	104	106	89.2916	89.2916	88.2916	90.2916	92.2916	86.2916	96.2916	89.2916	91.2916	84.2916	82.2916	76.2916	74.2916	73.2916	73.2916	76.2916	86.2916	84.2916
S12	124	41	95	17.6	11.5	8.4	6.4	69 (break > 5min)	n.e.**	electrode deactivated	electrode deactivated	electrode deactivated	87	90	90	90	90	90	91	91	89	90	88	87	87	87	86	85	84	84	84	electrode deactivated	electrode deactivated	electrode deactivated	124	122	108	119	118	112	106	112	116	119	118	110	106	92	82
S13	18	71	80	1	-0.2	-1	0	53 (break >5min)	n.e.**	95	98	102	101	101	101	102	104	105	109	111	113	116	112	108	109	114	114	115	120	121	124	104	91	104	91	102	98	100	98	101	98	95	98	101	104	100	95	94	94
S14	18	30	70	13.2	9.3	7.3	4	32.55	84	101	88	78	77	73	70	74	71	77	75	74	77	74	72	68	73	69	69	70	70	67	64	124.292	115.292	101.292	98.2916	100.292	97.2916	95.2916	97.2916	99.2916	103.292	98.2916	106.292	101.292	101.292	101.292	95.2916	86.2916	90.2916
S15	65	20	100	6.7	5.1	5.4	5.3	47.96	131	156	142	124	140	142	156	164	170	174	178	176	172	168	166	168	164	164	164	160	158	156	156	127	122	118.708	129.708	140.708	145.708	158.708	167.708	166.708	155.708	157.708	148.708	145.708	149.708	147.708	148.708	157.708	148.708
	* Freiburger monosyllable test								* * not evaluated because of long breaks
[truncated: 4 more columns]
